# Supplementary material for: The Role of the Left Inferior Parietal Cortex in Gilles de la Tourette Syndrome—An rTMS Study
Source: Biomedicines. 2023 Mar 22;11(3):980. doi: 10.3390/biomedicines11030980 (PMC10046361; doi:10.3390/biomedicines11030980)
Supplement: Supplementary file 1 [file biomedicines-11-00980-s001.zip]

Archive with 1 entries (1 files):
- biomedicines-2227401-supplementary.pdf
